# Supplementary material for: Clinical Validation of a Machine-Learned, Point-of-Care System to IDENTIFY Functionally Significant Coronary Artery Disease
Source: Diagnostics (Basel). 2024 May 8;14(10):987. doi: 10.3390/diagnostics14100987 (PMC11120588; doi:10.3390/diagnostics14100987)
Supplement: Supplementary file 1 [file diagnostics-14-00987-s001.zip]

Archive with 1 entries (1 files):
- diagnostics-2971459-supplementary.pdf
